# Supplementary material for: Breeding seasonality of Tylopoda: Expected patterns in Old World camelids but an exceptional pattern in South American camelids
Source: PLoS One. 2025 Dec 22;20(12):e0339382. doi: 10.1371/journal.pone.0339382 (PMC12721552; doi:10.1371/journal.pone.0339382)
Supplement: S1 Data — (XLSX) [file pone.0339382.s001.xlsx]

## Sheet: Tabelle1
Dromedary	Camelus dromedarius
Zoos global	Births			Conceptions
	Count	Percent		Percent
Jan	123	8.26058		14.8422
Feb	221	14.8422		17.1927
Mar	256	17.1927		12.9617
Apr	193	12.9617		10.9469
May	163	10.9469		8.0591
Jun	120	8.0591		8.66353
Jul	129	8.66353		3.69375
Aug	55	3.69375		3.35796
Sep	50	3.35796		2.955
Oct	44	2.955		3.42512
Nov	51	3.42512		5.64137
Dec	84	5.64137		8.26058
Total	1489	100		100
Bactrian camel	Camelus bactrianus
Zoos global	Births			Conceptions
	Count	Percent		Percent
Jan	81	2.42951		10.108
Feb	337	10.108		33.1734
Mar	1106	33.1734		19.6461
Apr	655	19.6461		14.4871
May	483	14.4871		8.54829
Jun	285	8.54829		4.37912
Jul	146	4.37912		2.0096
Aug	67	2.0096		1.22975
Sep	41	1.22975		1.28974
Oct	43	1.28974		1.04979
Nov	35	1.04979		1.64967
Dec	55	1.64967		2.42951
Total	3334	100		100
Llama	Llama glama
Zoos global	Births			Conceptions
	Count	Percent		Percent
Jan	228	4.76389		5.28625
Feb	265	5.53698		4.76389
Mar	374	7.81446		5.53698
Apr	401	8.3786		7.81446
May	543	11.3456		8.3786
Jun	617	12.8918		11.3456
Jul	538	11.2411		12.8918
Aug	510	10.6561		11.2411
Sep	389	8.12787		10.6561
Oct	366	7.6473		8.12787
Nov	302	6.31007		7.6473
Dec	253	5.28625		6.31007
Total	4786	100		100
Guanaco	Llama guanicoe
Zoos global	Births			Conceptions
	Count	Percent		Percent
Jan	67	3.03442		4.07609
Feb	102	4.61957		3.03442
Mar	97	4.39312		4.61957
Apr	118	5.3442		4.39312
May	235	10.6431		5.3442
Jun	419	18.9764		10.6431
Jul	331	14.9909		18.9764
Aug	278	12.5906		14.9909
Sep	206	9.32971		12.5906
Oct	149	6.74819		9.32971
Nov	116	5.25362		6.74819
Dec	90	4.07609		5.25362
Total	2208	100		100
Alpaca	Vicugna pacos
Zoos global	Births			Conceptions
	Count	Percent		Percent
Jan	118	3.48391		5.25539
Feb	132	3.89725		3.48391
Mar	138	4.0744		3.89725
Apr	174	5.13729		4.0744
May	328	9.68409		5.13729
Jun	529	15.6185		9.68409
Jul	518	15.2938		15.6185
Aug	455	13.4337		15.2938
Sep	363	10.7174		13.4337
Oct	272	8.03071		10.7174
Nov	182	5.37349		8.03071
Dec	178	5.25539		5.37349
Total	3387	100		100
Vicugna	Vicugna vicugna
Zoos global	Births			Conceptions
	Count	Percent		Percent
Jan	22	1.93322		3.07557
Feb	24	2.10896		1.93322
Mar	41	3.60281		2.10896
Apr	16	1.40598		3.60281
May	26	2.28471		1.40598
Jun	66	5.79965		2.28471
Jul	229	20.123		5.79965
Aug	266	23.3743		20.123
Sep	230	20.2109		23.3743
Oct	125	10.9842		20.2109
Nov	58	5.09666		10.9842
Dec	35	3.07557		5.09666
Total	1138	100		100
